# Supplementary material for: A remarkable new species of Pamianthe (Amaryllidaceae) from the Department of Cauca, Colombia
Source: PhytoKeys. 2019 Jan 17;(115):73–82. doi: 10.3897/phytokeys.115.30755 (PMC6345734; doi:10.3897/phytokeys.115.30755)
Supplement: XML Treatment for Pamianthe ecollis [file phytokeys.115.30755-treatment1.xml]

<!DOCTYPE tp:taxon-treatment
  PUBLIC "-//TaxonX//DTD Taxonomic Treatment Publishing DTD v0 20100105//EN" "tax-treatment-NSO.dtd">
<tp:taxon-treatment xmlns:tp="http://www.plazi.org/taxpub"><tp:treatment-meta><kwd-group><label>Taxon classification</label><kwd><named-content xmlns:xlink="http://www.w3.org/1999/xlink" content-type="kingdom">Plantae</named-content></kwd><kwd><named-content xmlns:xlink="http://www.w3.org/1999/xlink" content-type="order">Asparagales</named-content></kwd><kwd><named-content xmlns:xlink="http://www.w3.org/1999/xlink" content-type="family">Amaryllidaceae</named-content></kwd></kwd-group><mixed-citation publication-type="journal"><person-group><name><surname>Meerow</surname><given-names>Alan W.</given-names></name><name><surname>Silverstone-Sopkin</surname><given-names>Philip A.</given-names></name><name><surname>Zuluaga-Tróchez</surname><given-names>Alejandro</given-names></name><name><surname>Sánchez-Taborda</surname><given-names>Jhon A.</given-names></name></person-group><article-title>A remarkable new species of <italic><tp:taxon-name><tp:taxon-name-part taxon-name-part-type="genus" reg="Pamianthe">Pamianthe</tp:taxon-name-part></tp:taxon-name></italic> (<tp:taxon-name><tp:taxon-name-part taxon-name-part-type="family">Amaryllidaceae</tp:taxon-name-part></tp:taxon-name>) from the Department of Cauca, Colombia</article-title><source>PhytoKeys</source><day>17</day><month>1</month><year>2019</year><volume>2019</volume><issue>115</issue><fpage>73</fpage><lpage>82</lpage><pub-id pub-id-type="doi">10.3897/phytokeys.115.30755</pub-id></mixed-citation></tp:treatment-meta><tp:nomenclature><tp:taxon-name>
              <tp:taxon-name-part taxon-name-part-type="genus" reg="Pamianthe">Pamianthe</tp:taxon-name-part>
              <tp:taxon-name-part taxon-name-part-type="species" reg="ecollis">ecollis</tp:taxon-name-part>
              <object-id xmlns:xlink="http://www.w3.org/1999/xlink" content-type="ipni" xlink:type="simple">urn:lsid:ipni.org:names:77193890-1</object-id>
            </tp:taxon-name><tp:taxon-authority>Silverst., Meerow &amp; Sánchez-Taborda</tp:taxon-authority><tp:taxon-status xmlns:xlink="http://www.w3.org/1999/xlink" xlink:type="simple">sp. nov.</tp:taxon-status><xref ref-type="fig" rid="F1">Figs 1</xref><xref ref-type="fig" rid="F2">, 2</xref></tp:nomenclature><tp:treatment-sec sec-type="diagnosis" id="SECID0EVMAC"><title>Diagnosis.</title><p>This species differs from both <italic><tp:taxon-name><tp:taxon-name-part taxon-name-part-type="genus" reg="Pamianthe">Pamianthe</tp:taxon-name-part><tp:taxon-name-part taxon-name-part-type="species" reg="parviflora">parviflora</tp:taxon-name-part></tp:taxon-name></italic> Meerow and <italic><tp:taxon-name><tp:taxon-name-part taxon-name-part-type="genus" reg="Pamianthe">P.</tp:taxon-name-part><tp:taxon-name-part taxon-name-part-type="species" reg="peruviana">peruviana</tp:taxon-name-part></tp:taxon-name></italic> Stapf in having a yellow perianth and staminal cup (versus white) and in nearly lacking a perianth tube. Additionally, it differs from <italic><tp:taxon-name><tp:taxon-name-part taxon-name-part-type="genus" reg="Pamianthe">P.</tp:taxon-name-part><tp:taxon-name-part taxon-name-part-type="species" reg="parviflora">parviflora</tp:taxon-name-part></tp:taxon-name></italic> in having shorter pedicels, a longer ovary, and more numerous ovules, and from <italic><tp:taxon-name><tp:taxon-name-part taxon-name-part-type="genus" reg="Pamianthe">P.</tp:taxon-name-part><tp:taxon-name-part taxon-name-part-type="species" reg="peruviana">peruviana</tp:taxon-name-part></tp:taxon-name></italic> in having much longer pedicels, more flowers per umbel, much shorter tepals, a shorter staminal cup that is not exserted from the perianth, and a smaller fruit.</p></tp:treatment-sec><tp:treatment-sec sec-type="material" id="SECID0EHOAC"><title>Type.</title><p>COLOMBIA. Cauca: Municipio Argelia, road between Nuevo Horizonte and La Montaña, north of the Serranía El Pinche, Cordillera Occidental, western slope (Fig. <xref ref-type="fig" rid="F3">3</xref>), 2839 m, 4 Feb 2018, <italic>J. A. Sánchez-Taborda 2870</italic> (holotype: CUVC 67719!, 67720!, mounted on two sheets; isotype: CAUP). GPS coordinates are withheld to discourage poaching; they are available to bonafide researchers upon request.</p></tp:treatment-sec><tp:treatment-sec sec-type="description" id="SECID0ETOAC"><title>Description.</title><p>Terrestrial saxicolous herbs (Fig. <xref ref-type="fig" rid="F1">1A</xref>); bulb absent, roots emerge from base of pseudostem, and are thick, possibly with a velamen layer (Fig. <xref ref-type="fig" rid="F1">1B</xref>). Leaves (Fig. 1C) sessile, attached alternately to an elongate pseudostem; lamina lorate, 82.7–104.5 × 5.5–6.3 cm, margin entire, glabrous, narrowing distally (but not acuminate), apex acute, with a conspicuous midrib. Scape cylindrical, 45–46 cm long; intact bracts not seen (bracts withered and damaged in dried specimens); inflorescence pseudoumbellate, flowers oriented at right angles from apex of pedicels. Flowers (Fig. <xref ref-type="fig" rid="F1">1D–F</xref>) 9–10, of which 3–4 are at anthesis simultaneously; pedicels in flowers at anthesis 7–9 cm long; perianth tube nearly obsolete (ca. 1.8 mm long); limb crateriform, ca. 3.3 cm in diam; tepals 6, yellow, glabrous; outer tepals with green tips and very narrow green abaxial mid-longitudinal stripe, valvate, elliptical, ca. 3.2 × 1.4–1.5 cm, apiculate, apex thickened, ca. 2.3 mm long, with salient adaxial apiculum (Fig. <xref ref-type="fig" rid="F2">2B</xref>) ca. 1.3 × 1.4 mm, which is densely glandular-papillate (Fig. <xref ref-type="fig" rid="F2">2C</xref>); inner tepals imbricate at base, ovate, broader than outer tepals, ca. 2.8 × 2.1 cm, apex rounded, thickened and papillate on adaxial surface, but not apiculate and lacking adaxial protuberance. Stamens 6, basally connate into immaculate yellow staminal cup attached to the adaxial base of inner tepals (Fig. <xref ref-type="fig" rid="F2">2A</xref>), ca. 5 mm long (measured from base to tip of tooth), not exserted, with 2 deltoid to rounded teeth between each 2 free filaments; free filaments yellow, ca. 5 mm long, attached to border of staminal cup, included, strongly incurved; anthers grouped in center of flower (but not connivent), brown with yellow borders, ca. 7.1 mm long, linear, dorsifixed, versatile, longitudinally dehiscent; pollen yellow. Style (in the only flower preserved in ethanol) apparently immature (flower protandrous), curved, ca. 10 mm long, included (hidden below the grouped anthers), stigma 3-lobed, lobes papillate; <!--PageBreak -->ovary green, 3-angled, oblong, ca. 40 × 9 mm, 3-loculed, placentation axile, ovules oblong, ca. 1.6 × 0.5 mm, ca. 100 per locule (Fig. <xref ref-type="fig" rid="F2">2D</xref>), biseriate, ovules of each row alternating with those of the other row. Fruit (Fig. <xref ref-type="fig" rid="F2">2E</xref>): unopened fruit not available for measurement; dehiscent fruit 3-valved, valves broad-elliptic to obovate, base obtuse, apex short-beaked, dry, smooth, glabrous, ca. 38 × 29 mm. Seeds (Fig. 2E, F) as many as 233 in one capsule, alate, glabrous, seed body dark brown, wing light brown, flat, thin, membranous, shape of entire seed (including wing) narrowly to broadly falcate, (12–) 15–18 × 5–9 mm.</p><fig id="F1" position="float" orientation="portrait"><label>Figure 1.</label><caption><p><italic><tp:taxon-name><tp:taxon-name-part taxon-name-part-type="genus" reg="Pamianthe">Pamianthe</tp:taxon-name-part><tp:taxon-name-part taxon-name-part-type="species" reg="ecollis">ecollis</tp:taxon-name-part></tp:taxon-name></italic>. <bold>A</bold><italic><tp:taxon-name><tp:taxon-name-part taxon-name-part-type="genus" reg="Pamianthe">Pamianthe</tp:taxon-name-part><tp:taxon-name-part taxon-name-part-type="species" reg="ecollis">ecollis</tp:taxon-name-part></tp:taxon-name></italic> growing in its native habitat, on a steep, rocky bank <bold>B</bold> Base of plant <bold>C</bold> Habit <bold>D</bold> Inflorescence <bold>E</bold> Flower, lateral view <bold>F</bold> Flower, front view <bold>A</bold> photo by Fredy Gómez-Ortiz <bold>B</bold> photo by Laura Clavijo <bold>C–F</bold> type collection, photographs taken in the field by Jhon A. Sánchez-Taborda.</p></caption><graphic xmlns:xlink="http://www.w3.org/1999/xlink" xlink:href="phytokeys-115-073-g001.jpg" position="float" orientation="portrait" xlink:type="simple" id="oo_257596.jpg"/></fig><fig id="F2" position="float" orientation="portrait"><label>Figure 2.</label><caption><p><italic><tp:taxon-name><tp:taxon-name-part taxon-name-part-type="genus" reg="Pamianthe">Pamianthe</tp:taxon-name-part><tp:taxon-name-part taxon-name-part-type="species" reg="ecollis">ecollis</tp:taxon-name-part></tp:taxon-name></italic>. <bold>A</bold> Androecium, with staminal cup <bold>B</bold> Tip of outer tepal, showing apex and adaxial protuberance <bold>C</bold> Adaxial protuberance, showing glandular papillae <bold>D</bold> Opened ovary with ovules (ovules in two locules are visible) <bold>E</bold> Infructescence of living plant <bold>F</bold> Seeds, showing variation in shape <bold>A–D, F</bold> photographs by Juan Felipe Ortega-Giraldo, Laboratorio de Imágenes del Postgrado en Ciencias-Biología, Universidad del Valle, Cali, Colombia <bold>E</bold> photo by Laura Clavijo.</p></caption><graphic xmlns:xlink="http://www.w3.org/1999/xlink" xlink:href="phytokeys-115-073-g002.jpg" position="float" orientation="portrait" xlink:type="simple" id="oo_257595.jpg"/></fig><!--PageBreak --></tp:treatment-sec><tp:treatment-sec sec-type="distribution" id="SECID0E1CAE"><title>Distribution and ecology.</title><p><italic><tp:taxon-name><tp:taxon-name-part taxon-name-part-type="genus" reg="Pamianthe">Pamianthe</tp:taxon-name-part><tp:taxon-name-part taxon-name-part-type="species" reg="ecollis">ecollis</tp:taxon-name-part></tp:taxon-name></italic> is known only from the type locality (Fig. <xref ref-type="fig" rid="F3">3</xref>). The general habitat is cloud forest. The forest at this site includes the following genera: trees: <italic><tp:taxon-name><tp:taxon-name-part taxon-name-part-type="genus" reg="Clusia">Clusia</tp:taxon-name-part></tp:taxon-name></italic> L., <italic><tp:taxon-name><tp:taxon-name-part taxon-name-part-type="genus" reg="Hedyosmum">Hedyosmum</tp:taxon-name-part></tp:taxon-name></italic> Sw., <italic><tp:taxon-name><tp:taxon-name-part taxon-name-part-type="genus" reg="Ocotea">Ocotea</tp:taxon-name-part></tp:taxon-name></italic> Aubl.; shrubs: <italic><tp:taxon-name><tp:taxon-name-part taxon-name-part-type="genus" reg="Miconia">Miconia</tp:taxon-name-part></tp:taxon-name></italic> Ruiz &amp; Pav., <italic><tp:taxon-name><tp:taxon-name-part taxon-name-part-type="genus" reg="Palicourea">Palicourea</tp:taxon-name-part></tp:taxon-name></italic> Aubl.; herbs: <italic><tp:taxon-name><tp:taxon-name-part taxon-name-part-type="genus" reg="Anthurium">Anthurium</tp:taxon-name-part></tp:taxon-name></italic> Schott, <italic><tp:taxon-name><tp:taxon-name-part taxon-name-part-type="genus" reg="Besleria">Besleria</tp:taxon-name-part></tp:taxon-name></italic> L., <italic><tp:taxon-name><tp:taxon-name-part taxon-name-part-type="genus" reg="Kohleria">Kohleria</tp:taxon-name-part></tp:taxon-name></italic> Regel, <italic><tp:taxon-name><tp:taxon-name-part taxon-name-part-type="genus" reg="Peperomia">Peperomia</tp:taxon-name-part></tp:taxon-name></italic><!--PageBreak -->Ruiz &amp; Pav., and <italic><tp:taxon-name><tp:taxon-name-part taxon-name-part-type="genus" reg="Sphaeradenia">Sphaeradenia</tp:taxon-name-part></tp:taxon-name></italic> Harling. Epiphytes were predominantly bromeliads and orchids. The new species is common at this site (Fredy Gómez-Ortiz pers. com.). However, this species does not grow within closed forest. The seeds of <italic><tp:taxon-name><tp:taxon-name-part taxon-name-part-type="genus" reg="Pamianthe">P.</tp:taxon-name-part><tp:taxon-name-part taxon-name-part-type="species" reg="ecollis">ecollis</tp:taxon-name-part></tp:taxon-name></italic>, which are adapted for anemochory, and a photograph of the population at the type locality (Fig. 1A), indicate that this species inhabits open areas on steep banks near creeks. Plants from the type collection were growing near a waterfall. Plants from a later collection, from which herbarium specimens were not prepared, were growing on an apparently disturbed, open slope on rocky substrate. The roots of the plants are superficial, immersed in a thick layer of moss, and grasp the surface of the rock. Thus, this species is a lithophyte.</p><fig id="F3" position="float" orientation="portrait"><label>Figure 3.</label><caption><p>Map of Colombia showing the distribution of <italic><tp:taxon-name><tp:taxon-name-part taxon-name-part-type="genus" reg="Pamianthe">Pamianthe</tp:taxon-name-part><tp:taxon-name-part taxon-name-part-type="species" reg="ecollis">ecollis</tp:taxon-name-part></tp:taxon-name></italic> (black circle).</p></caption><graphic xmlns:xlink="http://www.w3.org/1999/xlink" xlink:href="phytokeys-115-073-g003.jpg" position="float" orientation="portrait" xlink:type="simple" id="oo_257597.jpg"/></fig></tp:treatment-sec><tp:treatment-sec sec-type="phenology" id="SECID0E1GAE"><title>Phenology.</title><p>Plants were collected in flower in February and in fruit in August.</p></tp:treatment-sec><tp:treatment-sec sec-type="etymology" id="SECID0E6GAE"><title>Etymology.</title><p>The specific epithet is from Latin, <italic>e</italic> (without), <italic>collum</italic> (neck), adjectival <italic>collis</italic>, referring to the almost absent perianth tube of this species.</p></tp:treatment-sec><tp:treatment-sec sec-type="Preliminary conservation status" id="SECID0EYHAE"><title>Preliminary conservation status.</title><p>Since nothing is known of the distribution of this species apart from the type locality, it is best to place it in the category Data Deficient (<xref ref-type="bibr" rid="B1">IUCN 2012</xref>, <xref ref-type="bibr" rid="B2">2017</xref>).</p><!--PageBreak --></tp:treatment-sec><ref-list><ref id="B1"><mixed-citation xmlns:xlink="http://www.w3.org/1999/xlink" xlink:type="simple"><institution xlink:type="simple">IUCN</institution> (<year>2012</year>) IUCN Red List categories and criteria: Version 3.1, ed. 2. IUCN Species Survival Commission, Gland, Switzerland and Cambridge, UK.</mixed-citation></ref><ref id="B2"><mixed-citation xmlns:xlink="http://www.w3.org/1999/xlink" xlink:type="simple"><institution xlink:type="simple">IUCN</institution> (<year>2017</year>) Guidelines for using the IUCN red list categories and criteria. Version 13. Prepared by the Standards and Petitions Subcommittee. <ext-link xlink:type="simple" ext-link-type="uri" xlink:href="https://www.iucnredlist.org/resources/redlistguidelines">https://www.iucnredlist.org/resources/redlistguidelines</ext-link> [Accessed 3 December 2018]</mixed-citation></ref></ref-list></tp:taxon-treatment>
